# Supplementary material for: Influence of Age, Host Plant and Mating Status in Pheromone Production and New Insights on Perception Plasticity in Tuta Absoluta
Source: Insects. 2019 Aug 20;10(8):256. doi: 10.3390/insects10080256 (PMC6722863; doi:10.3390/insects10080256)
Supplement: Supplementary file 1 [file insects-10-00256-s001.zip]

Archive with 1 entries (1 files):
- insects-528589-SI.pdf
